# Supplementary material for: SERPINE1 rs6092 Variant Is Related to Plasma Coagulation Proteins in Patients with Severe COVID-19 from a Tertiary Care Hospital
Source: Biology (Basel). 2022 Apr 14;11(4):595. doi: 10.3390/biology11040595 (PMC9029072; doi:10.3390/biology11040595)
Supplement: Supplementary file 1 [file biology-11-00595-s001.zip]

Archive with 1 entries (1 files):
- biology-1631819-supplementary.pdf
